# Supplementary material for: Whole-Genome Sequencing of Staphylococcus aureus and Staphylococcus haemolyticus Clinical Isolates from Egypt
Source: Microbiol Spectr. 2022 Jun 21;10(4):e02413-21. doi: 10.1128/spectrum.02413-21 (PMC9431571; doi:10.1128/spectrum.02413-21)
Supplement: Supplemental file 3 — Supplemental material. Download spectrum.02413-21-s0003.xlsx, XLSX file, 0.02 MB [file spectrum.02413-21-s0003.xlsx]

## Sheet: Saureus
Supplementary Table 5A. Subsample of publicly available S. aureus genomes from Asia, Europe & Middle East.
Strain Name	Assembly Accession	Collection Date	Isolation Country	Continent
Staphylococcus aureus subsp. aureus 333	GCA_000336275.1	2010	India	Asia
Staphylococcus aureus S100	GCA_000443125.1	2010	France	Europe
Staphylococcus aureus subsp. aureus strain SA10-285	GCA_002208395.1	2010	France	Europe
Staphylococcus aureus subsp. aureus strain SA10-17	GCA_002208415.1	2010	France	Europe
Staphylococcus aureus S130	GCA_000443245.1	2010	Netherlands	Europe
Staphylococcus aureus 1111000175	GCA_000636575.1	2010	Netherlands	Europe
Staphylococcus aureus 1111000177	GCA_000636595.1	2010	Netherlands	Europe
Staphylococcus aureus MUM475	GCA_000512545.1	2012	India	Asia
Staphylococcus aureus HST-105	GCA_000564895.1	2011	Lebanon	Middle East
Staphylococcus aureus HST-107	GCA_000564915.1	2011	Lebanon	Middle East
Staphylococcus aureus HST-084	GCA_000564955.1	2011	Lebanon	Middle East
Staphylococcus aureus SA0077	GCA_000583615.1	2011	Russia	Asia
Staphylococcus aureus 1111100370	GCA_000636615.1	2011	Netherlands	Europe
Staphylococcus aureus 1111101949	GCA_000636635.1	2011	Netherlands	Europe
Staphylococcus aureus 1111102620	GCA_000636655.1	2011	Netherlands	Europe
Staphylococcus aureus 1111200013	GCA_000636675.1	2012	Netherlands	Europe
Staphylococcus aureus 81070	GCA_000638215.1	2012	Denmark	Europe
Staphylococcus aureus BG407	GCA_000638435.1	2011	Italy	Europe
Staphylococcus aureus C3965	GCA_000638795.1	2010	Spain	Europe
Staphylococcus aureus C5453	GCA_000638895.1	2011	Spain	Europe
Staphylococcus aureus SARM C5621	GCA_000639975.1	2012	Spain	Europe
Staphylococcus aureus Sau 74	GCA_000640075.1	2010	Italy	Europe
Staphylococcus aureus 327	GCA_000747275.1	2013	Malaysia	Asia
Staphylococcus aureus PB1-1	GCA_000831635.1	2010	United Kingdom	Europe
Staphylococcus aureus PB1-15-2	GCA_000831775.1	2010	United Kingdom	Europe
Staphylococcus aureus strain EOE016	GCA_900482515.1	2010	United Kingdom	Europe
Staphylococcus aureus strain VBV9352	GCA_001691495.1	2016	India	Asia
Staphylococcus aureus strain VB12268	GCA_001691505.1	2016	India	Asia
Staphylococcus aureus subsp. aureus strain VB3985	GCA_002135085.1	2016	India	Asia
Staphylococcus aureus strain VB31683	GCA_001756665.1	2015	India	Asia
Staphylococcus aureus strain VB16578	GCA_001854955.1	2015	India	Asia
Staphylococcus aureus strain VB9882	GCA_001854965.1	2015	India	Asia
Staphylococcus aureus strain 3503VR10	GCA_002094075.1	2013	China	Asia
Staphylococcus aureus strain 4126-1	GCA_002094105.1	2013	China	Asia
Staphylococcus aureus strain 4126-2	GCA_002094135.1	2013	China	Asia
Staphylococcus aureus strain 3503-1	GCA_002094085.1	2014	China	Asia
Staphylococcus aureus strain FY20	GCA_002307435.1	2014	China	Asia
Staphylococcus aureus strain FY22	GCA_002407225.1	2014	China	Asia
Staphylococcus aureus strain MS4_LZD100	GCA_002105325.1	2012	China	Asia
Staphylococcus aureus strain MS4L120	GCA_002896465.1	2012	China	Asia
Staphylococcus aureus strain ST59	GCA_018987365.1	2012	China	Asia
Staphylococcus aureus subsp. aureus strain SA13-192	GCA_002208335.1	2013	France	Europe
Staphylococcus aureus subsp. aureus strain SA13-246	GCA_002208375.1	2013	France	Europe
Staphylococcus aureus strain 6117	GCA_017581545.1	2013	France	Europe
Staphylococcus aureus subsp. aureus strain SA14-118	GCA_002208435.1	2014	France	Europe
Staphylococcus aureus subsp. aureus strain SA12-154	GCA_002208455.1	2012	France	Europe
Staphylococcus aureus subsp. aureus strain SA11-192	GCA_002208535.1	2011	France	Europe
Staphylococcus aureus strain H5	GCA_002209825.1	2016	Austria	Europe
Staphylococcus aureus strain H4	GCA_002209835.1	2016	Austria	Europe
Staphylococcus aureus strain H6	GCA_002209845.1	2016	Austria	Europe
Staphylococcus aureus strain H8	GCA_002209905.1	2017	Austria	Europe
Staphylococcus aureus subsp. aureus strain TW22	GCA_002224915.1	2015	Taiwan	Asia
Staphylococcus aureus subsp. aureus strain TW21	GCA_002224925.1	2015	Taiwan	Asia
Staphylococcus aureus subsp. aureus strain TW20	GCA_002224955.1	2015	Taiwan	Asia
Staphylococcus aureus subsp. aureus strain TW17	GCA_002224965.1	2013	Taiwan	Asia
Staphylococcus aureus subsp. aureus strain TW19	GCA_002224995.1	2013	Taiwan	Asia
Staphylococcus aureus subsp. aureus strain TW16	GCA_002225015.1	2013	Taiwan	Asia
Staphylococcus aureus subsp. aureus strain TW11	GCA_002225175.1	2012	Taiwan	Asia
Staphylococcus aureus subsp. aureus strain TW10	GCA_002225195.1	2012	Taiwan	Asia
Staphylococcus aureus subsp. aureus strain TW08	GCA_002225215.1	2012	Taiwan	Asia
Staphylococcus aureus subsp. aureus strain TW05	GCA_002225335.1	2010	Taiwan	Asia
Staphylococcus aureus subsp. aureus strain TW06	GCA_002225345.1	2011	Taiwan	Asia
Staphylococcus aureus strain JH4899	GCA_002356675.1	2013	Japan	Asia
Staphylococcus aureus strain HZW450	GCA_002442975.1	2016	China	Asia
Staphylococcus aureus strain HD1410	GCA_002574055.1	2011	Germany	Europe
Staphylococcus aureus strain IMT27969	GCA_003328005.1	2011	Germany	Europe
Staphylococcus aureus strain 8_LA_272	GCA_900324245.1	2011	Germany	Europe
Staphylococcus aureus strain 303L	GCA_002574065.1	2013	Germany	Europe
Staphylococcus aureus subsp. aureus strain SR411	GCA_002723755.1	2015	China	Asia
Staphylococcus aureus strain QY01	GCA_003345455.1	2015	China	Asia
Staphylococcus aureus strain QY02	GCA_003345515.1	2015	China	Asia
Staphylococcus aureus strain smg07	GCA_002738565.1	2014	India	Asia
Staphylococcus aureus strain smg11	GCA_002738585.1	2014	India	Asia
Staphylococcus aureus strain VB30101	GCA_003710305.1	2014	India	Asia
Staphylococcus aureus strain RUH-2	GCA_002780395.1	2013	Saudi Arabia	Middle East
Staphylococcus aureus strain RUH-71	GCA_002780425.1	2014	Saudi Arabia	Middle East
Staphylococcus aureus subsp. aureus strain EDCC5458	GCA_002786465.1	2014	Germany	Europe
Staphylococcus aureus subsp. aureus strain EDCC5464	GCA_002786535.1	2015	Germany	Europe
Staphylococcus aureus strain K290-14U	GCA_002896515.1	2014	Russia	Asia
Staphylococcus aureus strain 0780-1302-2015	GCA_002925605.1	2015	Russia	Asia
Staphylococcus aureus strain FORC59	GCA_003010875.1	2016	South Korea	Asia
Staphylococcus aureus strain E16SA093	GCA_003342735.1	2016	South Korea	Asia
Staphylococcus aureus	GCA_006088835.1	2016	South Korea	Asia
Staphylococcus aureus strain SAM-1	GCA_003038295.1	2016	Lebanon	Middle East
Staphylococcus aureus strain SAM-24	GCA_003038315.1	2016	Lebanon	Middle East
Staphylococcus aureus strain SAM-22	GCA_003038335.1	2016	Lebanon	Middle East
Staphylococcus aureus strain Sa02	GCA_003052325.1	2017	China	Asia
Staphylococcus aureus strain Sa03	GCA_003052335.1	2017	China	Asia
Staphylococcus aureus strain P8	GCA_004137005.1	2017	China	Asia
Staphylococcus aureus strain SAZ-W	GCA_003068685.1	2017	Lebanon	Middle East
Staphylococcus aureus strain GUATP 6	GCA_003112635.1	2014	Japan	Asia
Staphylococcus aureus strain GUATP 6b	GCA_003113915.1	2014	Japan	Asia
Staphylococcus aureus strain GUATP 28	GCA_003113935.1	2014	Japan	Asia
Staphylococcus aureus strain GUATP 107	GCA_003114115.1	2015	Japan	Asia
Staphylococcus aureus strain IT1-S	GCA_003184985.1	2013	Italy	Europe
Staphylococcus aureus strain IT4-R	GCA_003185005.1	2013	Italy	Europe
Staphylococcus aureus strain CM170	GCA_003236855.1	2013	Italy	Europe
Staphylococcus aureus strain SAUR1404	GCA_003236195.1	2013	Algeria	Middle East
Staphylococcus aureus strain SAUR390	GCA_003236275.1	2012	Algeria	Middle East
Staphylococcus aureus strain CM179	GCA_003236755.1	2015	Italy	Europe
Staphylococcus aureus strain CM178	GCA_003236765.1	2015	Italy	Europe
Staphylococcus aureus strain CM175	GCA_003236795.1	2015	Italy	Europe
Staphylococcus aureus strain CM172	GCA_003236825.1	2014	Italy	Europe
Staphylococcus aureus strain CM169	GCA_003236875.1	2014	Italy	Europe
Staphylococcus aureus strain CM163	GCA_003236955.1	2014	Italy	Europe
Staphylococcus aureus strain CM138	GCA_003237215.1	2016	Italy	Europe
Staphylococcus aureus strain CM139	GCA_003238035.1	2016	Italy	Europe
Staphylococcus aureus strain CM137	GCA_003238045.1	2016	Italy	Europe
Staphylococcus aureus strain 0943-1505-2016	GCA_003261195.1	2016	Russia	Asia
Staphylococcus aureus strain VF434	GCA_003284745.1	2017	Malaysia	Asia
Staphylococcus aureus strain HS-MSSA	GCA_011075435.1	2017	Malaysia	Asia
Staphylococcus aureus strain SauR82	GCA_018967165.1	2017	Malaysia	Asia
Staphylococcus aureus strain IMT38887	GCA_003327835.1	2010	Germany	Europe
Staphylococcus aureus strain IMT38884	GCA_003327875.1	2012	Germany	Europe
Staphylococcus aureus strain F17SA003	GCA_003342775.1	2017	South Korea	Asia
Staphylococcus aureus strain FORC_061	GCA_003347055.1	2017	South Korea	Asia
Staphylococcus aureus strain FORC_062	GCA_003351925.1	2017	South Korea	Asia
Staphylococcus aureus strain STV915L	GCA_003571315.1	2010	Thailand	Asia
Staphylococcus aureus strain JMUB3031	GCA_003573835.1	2017	Japan	Asia
Staphylococcus aureus strain JMUB1273	GCA_003573855.1	2016	Japan	Asia
Staphylococcus aureus strain SAV987	GCA_003581515.1	2017	Czech Republic	Europe
Staphylococcus aureus strain Sau-3323Lar	GCA_003605215.1	2013	Greece	Europe
Staphylococcus aureus strain Sau-3535Lar	GCA_003605255.1	2014	Greece	Europe
Staphylococcus aureus strain Sau-2716Lar	GCA_003605265.1	2012	Greece	Europe
Staphylococcus aureus strain ZH01	GCA_003668615.1	2018	Switzerland	Europe
Staphylococcus aureus strain ZH02	GCA_003668625.1	2018	Switzerland	Europe
Staphylococcus aureus strain ZH04	GCA_003668675.1	2018	Switzerland	Europe
Staphylococcus aureus strain LYJ002	GCA_003693275.1	2010	China	Asia
Staphylococcus aureus strain VB32131	GCA_003710315.1	2017	India	Asia
Staphylococcus aureus strain VB28729	GCA_003710445.1	2017	India	Asia
Staphylococcus aureus strain VB14915	GCA_003710515.1	2017	India	Asia
Staphylococcus aureus strain VB7336	GCA_003710475.1	2018	India	Asia
Staphylococcus aureus strain KL308	GCA_003788945.1	2016	Germany	Europe
Staphylococcus aureus strain ATCC BAA-39	GCA_003827735.1	2017	Kazakhstan	Asia
Staphylococcus aureus subsp. aureus strain 80wphwpl	GCA_003944865.1	2014	Poland	Europe
Staphylococcus aureus strain ZS_Z30	GCA_003989645.1	2016	Malaysia	Asia
Staphylococcus aureus strain ZS_Z37	GCA_003989655.1	2016	Malaysia	Asia
Staphylococcus aureus strain ZS_Z46	GCA_003989815.1	2016	Malaysia	Asia
Staphylococcus aureus strain MS4o8	GCA_003992475.1	2018	China	Asia
Staphylococcus aureus strain P13	GCA_004136935.1	2018	China	Asia
Staphylococcus aureus strain P14	GCA_004168635.1	2018	China	Asia
Staphylococcus aureus strain NF25	GCA_004119935.1	2011	China	Asia
Staphylococcus aureus strain SAZ_10	GCA_004122795.1	2012	Malaysia	Asia
Staphylococcus aureus strain 2597	GCA_005280135.1	2015	France	Europe
Staphylococcus aureus strain 6136	GCA_017581425.1	2015	France	Europe
Staphylococcus aureus strain 6139	GCA_017581435.1	2015	France	Europe
Staphylococcus aureus strain R46	GCA_005705635.1	2017	Pakistan	Asia
Staphylococcus aureus strain Lr6	GCA_005705815.1	2018	Pakistan	Asia
Staphylococcus aureus strain KUH180038	GCA_008619935.1	2018	Japan	Asia
Staphylococcus aureus strain SCDR-SA1	GCA_009497955.1	2017	Saudi Arabia	Middle East
Staphylococcus aureus strain P2D8C1	GCA_009739675.1	2017	Israel	Middle East
Staphylococcus aureus strain P2D1C1	GCA_009739695.1	2017	Israel	Middle East
Staphylococcus aureus strain P2D15C1	GCA_009739715.1	2017	Israel	Middle East
Staphylococcus aureus strain V036_V64	GCA_009764405.1	2010	South Korea	Asia
Staphylococcus aureus strain ACR49	GCA_009764785.1	2017	Taiwan	Asia
Staphylococcus aureus strain sta3411	GCA_013181925.1	2017	Taiwan	Asia
Staphylococcus aureus strain sta3387	GCA_013181945.1	2017	Taiwan	Asia
Staphylococcus aureus strain ABR180	GCA_009764815.1	2016	Taiwan	Asia
Staphylococcus aureus strain ABR171	GCA_009764825.1	2016	Taiwan	Asia
Staphylococcus aureus strain ABR134	GCA_009764835.1	2016	Taiwan	Asia
Staphylococcus aureus strain OP4	GCA_009792375.1	2015	Denmark	Europe
Staphylococcus aureus strain OP1	GCA_009792385.1	2015	Denmark	Europe
Staphylococcus aureus strain OP3	GCA_009792395.1	2015	Denmark	Europe
Staphylococcus aureus strain M2024	GCA_011035105.1	2011	Denmark	Europe
Staphylococcus aureus strain sta3710	GCA_013181715.1	2018	Taiwan	Asia
Staphylococcus aureus strain sta3709	GCA_013181745.1	2018	Taiwan	Asia
Staphylococcus aureus strain sta3646	GCA_013181765.1	2018	Taiwan	Asia
Staphylococcus aureus strain BLR-DV	GCA_013389715.1	2016	Belarus	Europe
Staphylococcus aureus strain 110900	GCA_013836525.1	2016	Denmark	Europe
Staphylococcus aureus strain 128254	GCA_013836745.1	2018	Denmark	Europe
Staphylococcus aureus strain K246	GCA_014334395.1	2018	Germany	Europe
Staphylococcus aureus strain K245	GCA_014334415.1	2018	Germany	Europe
Staphylococcus aureus strain K104	GCA_014334435.1	2018	Germany	Europe
Staphylococcus aureus strain R41	GCA_014336195.1	2013	Norway	Europe
Staphylococcus aureus strain R34	GCA_014336685.1	2011	Norway	Europe
Staphylococcus aureus strain R21	GCA_014337055.1	2012	Norway	Europe
Staphylococcus aureus strain R42	GCA_014353125.1	2014	Norway	Europe
Staphylococcus aureus strain R11	GCA_014353515.1	2010	Norway	Europe
Staphylococcus aureus subsp. aureus strain SA H27	GCA_014792825.1	2016	Hungary	Europe
Staphylococcus aureus strain DE_2017_2	GCA_015159645.1	2017	Germany	Europe
Staphylococcus aureus strain KHS103	GCA_015277595.1	2019	India	Asia
Staphylococcus aureus subsp. aureus strain CC1153-MRSA	GCA_016065215.1	2018	United Arab Emirates	Middle East
S. aureus AA57	GCA_016620545.1	2015	Egypt	Middle East
S. aureus AA59	GCA_016620565.1	2015	Egypt	Middle East
S. aureus AA87	GCA_016620575.1	2015	Egypt	Middle East
S. aureus AA8	GCA_016620585.1	2015	Egypt	Middle East
S. aureus AA93	GCA_016620605.1	2015	Egypt	Middle East
S. aureus AA80	GCA_016620645.1	2015	Egypt	Middle East
S. aureus AA52	GCA_016620665.1	2015	Egypt	Middle East
S. aureus AA46	GCA_016620685.1	2015	Egypt	Middle East
S. aureus AA51	GCA_016620695.1	2015	Egypt	Middle East
S. aureus AA5	GCA_016620705.1	2015	Egypt	Middle East
S. aureus AA30	GCA_016620715.1	2015	Egypt	Middle East
S. aureus AA41	GCA_016620765.1	2015	Egypt	Middle East
S. aureus AA23	GCA_016620785.1	2015	Egypt	Middle East
S. aureus AA29	GCA_016620795.1	2015	Egypt	Middle East
S. aureus AA3	GCA_016620815.1	2015	Egypt	Middle East
S. aureus AA22	GCA_016620825.1	2015	Egypt	Middle East
S. aureus AA27	GCA_016620855.1	2015	Egypt	Middle East
S. aureus AA2	GCA_016620885.1	2015	Egypt	Middle East
S. aureus AA18	GCA_016620895.1	2015	Egypt	Middle East
S. aureus AA17	GCA_016620925.1	2015	Egypt	Middle East
S. aureus AA103	GCA_016620935.1	2015	Egypt	Middle East
S. aureus AA14	GCA_016620955.1	2015	Egypt	Middle East
S. aureus AA13	GCA_016620985.1	2015	Egypt	Middle East
S. aureus AA1	GCA_016620995.1	2015	Egypt	Middle East
S. aureus AA60	GCA_016621065.1	2015	Egypt	Middle East
S. aureus AA99	GCA_016621165.1	2015	Egypt	Middle East
S. aureus AA94	GCA_016621185.1	2015	Egypt	Middle East
S. aureus AA92	GCA_016621195.1	2015	Egypt	Middle East
S. aureus AA61	GCA_016621245.1	2015	Egypt	Middle East
S. aureus AA6	GCA_016621305.1	2015	Egypt	Middle East
S. aureus AA95	GCA_016621335.1	2015	Egypt	Middle East
S. aureus AA76	GCA_016621365.1	2015	Egypt	Middle East
S. aureus AA79	GCA_016621385.1	2015	Egypt	Middle East
S. aureus AA91	GCA_016621395.1	2015	Egypt	Middle East
S. aureus AA101	GCA_016621425.1	2015	Egypt	Middle East
S. aureus AA78	GCA_016621435.1	2015	Egypt	Middle East
S. aureus AA77	GCA_016621445.1	2015	Egypt	Middle East
S. aureus AA104	GCA_016621485.1	2015	Egypt	Middle East
S. aureus AA68	GCA_016621505.1	2015	Egypt	Middle East
S. aureus AA62	GCA_016621525.1	2015	Egypt	Middle East
S. aureus AA64	GCA_016621535.1	2015	Egypt	Middle East
S. aureus AA63	GCA_016621555.1	2015	Egypt	Middle East
S. aureus AA55	GCA_016621585.1	2015	Egypt	Middle East
S. aureus AA69	GCA_016621595.1	2015	Egypt	Middle East
S. aureus AA65	GCA_016621615.1	2015	Egypt	Middle East
S. aureus AA53	GCA_016621645.1	2015	Egypt	Middle East
S. aureus AA70	GCA_016621665.1	2015	Egypt	Middle East
S. aureus AA35	GCA_016621685.1	2015	Egypt	Middle East
S. aureus AA67	GCA_016621695.1	2015	Egypt	Middle East
S. aureus AA33	GCA_016621705.1	2015	Egypt	Middle East
S. aureus AA31	GCA_016621745.1	2015	Egypt	Middle East
S. aureus AA45	GCA_016621765.1	2015	Egypt	Middle East
S. aureus AA32	GCA_016621775.1	2015	Egypt	Middle East
S. aureus AA4	GCA_016621795.1	2015	Egypt	Middle East
S. aureus AA36	GCA_016621825.1	2015	Egypt	Middle East
S. aureus AA39	GCA_016621835.1	2015	Egypt	Middle East
Staphylococcus aureus strain MEI001	GCA_017161095.1	2019	Switzerland	Europe
Staphylococcus aureus strain SGMRSA39	GCA_018998625.1	2019	Switzerland	Europe
Staphylococcus aureus strain SGMRSA37	GCA_018998725.1	2019	Switzerland	Europe
Staphylococcus aureus strain 6297	GCA_017581085.1	2018	France	Europe
Staphylococcus aureus strain 6233	GCA_017581095.1	2017	France	Europe
Staphylococcus aureus strain 6232	GCA_017581175.1	2017	France	Europe
Staphylococcus aureus strain 6231	GCA_017581195.1	2017	France	Europe
Staphylococcus aureus strain 6176	GCA_017581345.1	2016	France	Europe
Staphylococcus aureus strain 6175	GCA_017581365.1	2016	France	Europe
Staphylococcus aureus strain 6142	GCA_017581385.1	2016	France	Europe
Staphylococcus aureus strain PS/BAC/169/17/W	GCA_018093105.1	2017	United Kingdom	Europe
Staphylococcus aureus strain CI/BAC/25/13/W	GCA_018093205.1	2013	United Kingdom	Europe
Staphylococcus aureus strain PS/BAC/317/16/W	GCA_018093225.1	2016	United Kingdom	Europe
Staphylococcus aureus strain 17Gst354	GCA_018135565.1	2017	Switzerland	Europe
Staphylococcus aureus strain iso141	GCA_018292225.1	2017	Norway	Europe
Staphylococcus aureus strain iso139	GCA_018292245.1	2017	Norway	Europe
Staphylococcus aureus strain iso140	GCA_018292265.1	2017	Norway	Europe
Staphylococcus aureus strain PNID0137	GCA_018399115.1	2015	South Korea	Asia
Staphylococcus aureus strain SauR181	GCA_018967565.1	2018	Malaysia	Asia
Staphylococcus aureus strain SauR221	GCA_018967605.1	2019	Malaysia	Asia
Staphylococcus aureus strain 50S	GCA_018995115.1	2011	Pakistan	Asia
Staphylococcus aureus strain 38S	GCA_018995225.1	2011	Pakistan	Asia
Staphylococcus aureus strain 41S	GCA_018995265.1	2011	Pakistan	Asia
Staphylococcus aureus strain 15S	GCA_018995405.1	2010	Pakistan	Asia
Staphylococcus aureus strain EQ17_MRSA_SCCmec type IVa	GCA_019349015.1	2012	Belgium	Europe
Staphylococcus aureus strain HL16278	GCA_019551355.1	2014	South Korea	Asia
Staphylococcus aureus strain HL23187	GCA_019603375.1	2019	South Korea	Asia
Staphylococcus aureus strain 372	GCA_020388235.1	2019	Germany	Europe
Staphylococcus aureus strain 3688STDY6124821	GCA_900125435.1	2015	Thailand	Asia
Staphylococcus aureus strain 3688STDY6124865	GCA_900125785.1	2015	Thailand	Asia
Staphylococcus aureus strain 3688STDY6124971	GCF_900124655.1	2015	Thailand	Asia
Staphylococcus aureus strain H1300	GCA_900250155.1	2014	Denmark	Europe
Staphylococcus aureus strain H1303	GCA_900250165.1	2014	Denmark	Europe
Staphylococcus aureus strain H1304	GCA_900250175.1	2014	Denmark	Europe
Staphylococcus aureus strain Sa_04-18_SI	GCA_900518935.1	2018	Italy	Europe
Staphylococcus aureus strain 4928STDY7387937	GCA_902166055.1	2018	United Kingdom	Europe
Staphylococcus aureus strain Sau_A10_HC_2019	GCA_910589445.1	2019	Portugal	Europe
Staphylococcus aureus strain Sau_A10_CVC_2019	GCA_910589465.1	2019	Portugal	Europe
Staphylococcus aureus strain Sau_A15_CVC_2019	GCA_910589585.1	2019	Portugal	Europe
Staphylococcus aureus strain Sau_A3_CVC_2017	GCA_910589495.1	2017	Portugal	Europe
Staphylococcus aureus strain Sau_B6_HC_2017	GCA_910589785.1	2017	Portugal	Europe
Staphylococcus aureus strain Sau_A5_CVC_2017	GCA_910589795.1	2017	Portugal	Europe
Staphylococcus aureus strain Sau_A9_HC_2018	GCA_910589865.1	2018	Portugal	Europe
Staphylococcus aureus subsp. aureus strain H-EMRSA-15	GCF_000695215.1	2011	Belgium	Europe
Staphylococcus aureus strain LHSKBClinical	GCF_000953985.1	2012	United Kingdom	Europe
Staphylococcus aureus strain BSAR747	GCF_001192895.1	2012	United Kingdom	Europe
Staphylococcus aureus strain BSAR748	GCF_001201795.1	2012	United Kingdom	Europe
Staphylococcus aureus strain BSAR58	GCF_000982735.1	2010	Denmark	Europe
Staphylococcus aureus subsp. aureus strain USA300_2014.C01	GCF_001183705.1	2011	Georgia	Europe
Staphylococcus aureus strain BSAR724	GCF_001201035.1	2011	United Kingdom	Europe
Staphylococcus aureus strain SA564	GCF_001281145.1	2013	Switzerland	Europe
Staphylococcus aureus subsp. aureus strain MRSA_S8	GCF_001448005.1	2013	Switzerland	Europe
Staphylococcus aureus subsp. aureus MRSA_S4	GCF_001448035.1	2013	Switzerland	Europe
Staphylococcus aureus strain NCCP14558	GCF_001640905.1	2013	Korea	Asia
Staphylococcus aureus strain V521	GCF_001641025.1	2011	Korea	Asia
Staphylococcus aureus strain NMR09	GCF_001652205.1	2013	India	Asia
Staphylococcus aureus strain SA_520	GCF_001899965.1	2013	Spain	Europe
Staphylococcus aureus strain SA_70002	GCF_001900005.1	2014	Spain	Europe
Staphylococcus aureus strain SA_170015	GCF_001900095.1	2015	Spain	Europe
Staphylococcus aureus strain 2588STDY5962135	GCF_900128605.1	2011	Thailand	Asia
Staphylococcus aureus strain 2588STDY5890733	GCF_900128615.1	2011	Malaysia	Asia
Staphylococcus aureus strain 2588STDY5890708	GCF_900128645.1	2011	Malaysia	Asia
Staphylococcus aureus strain 2588STDY5890701	GCF_900128655.1	2011	Malaysia	Asia
Staphylococcus aureus strain 2588STDY5890661	GCF_900128625.1	2011	Singapore	Asia

## Sheet: Shaemolyticus
Supplementary Table 5B. Publicly available S. haemolyticus genomes from Asia, Europe & Middle East.
Genome Name	Assembly Accession	Collection Date	Isolation Country	Continent
Staphylococcus haemolyticus strain 51-72	GCF_001233165.1	2010	Norway	Europe
Staphylococcus haemolyticus strain SH1752	GCF_001529425.1	2010	India	Asia
Staphylococcus haemolyticus strain SH1574	GCF_001529445.1	2010	India	Asia
Staphylococcus haemolyticus strain SHN65	GCF_001529395.1	2011	India	Asia
Staphylococcus haemolyticus strain 39	GCA_001705245.1	2011	Russia	Asia
Staphylococcus haemolyticus strain 421	GCF_001705085.1	2011	Russia	Asia
Staphylococcus haemolyticus strain 864-1	GCA_001705095.1	2011	Russia	Asia
Staphylococcus haemolyticus strain 527	GCF_001705155.1	2011	Russia	Asia
Staphylococcus haemolyticus C10F	GCA_000763725.1	2012	Malaysia	Asia
Staphylococcus haemolyticus C10D	GCA_000763705.1	2012	Malaysia	Asia
Staphylococcus haemolyticus C10A	GCA_000764065.1	2013	Malaysia	Asia
Staphylococcus haemolyticus strain SH_01	GCA_903969685.1	2013	Norway	Europe
Staphylococcus haemolyticus strain SH_03	GCA_903969695.1	2013	Norway	Europe
Staphylococcus haemolyticus strain SH_11	GCA_903969705.1	2013	Norway	Europe
Staphylococcus haemolyticus strain SH_12	GCA_903969715.1	2013	Norway	Europe
Staphylococcus haemolyticus strain SH_09	GCA_903969725.1	2013	Norway	Europe
Staphylococcus haemolyticus strain SH_05	GCA_903969735.1	2013	Norway	Europe
Staphylococcus haemolyticus strain SH_07	GCA_903969745.1	2013	Norway	Europe
Staphylococcus haemolyticus strain SH_13	GCA_903969765.1	2013	Norway	Europe
Staphylococcus haemolyticus strain SH_02	GCA_903969775.1	2013	Norway	Europe
Staphylococcus haemolyticus strain SH_10	GCA_903969755.1	2013	Norway	Europe
Staphylococcus haemolyticus strain SH_04	GCA_903969785.1	2013	Norway	Europe
Staphylococcus haemolyticus strain SH_16	GCA_903969825.1	2013	Norway	Europe
Staphylococcus haemolyticus strain SH_14	GCA_903969855.1	2013	Norway	Europe
Staphylococcus haemolyticus strain SH_15	GCA_903969885.1	2013	Norway	Europe
Staphylococcus haemolyticus strain SH_46	GCA_903969985.1	2013	Norway	Europe
Staphylococcus haemolyticus strain SH_47	GCA_903969995.1	2013	Norway	Europe
Staphylococcus haemolyticus strain SH_48	GCA_903970095.1	2013	Norway	Europe
Staphylococcus haemolyticus strain SH_18	GCA_903969805.1	2014	Norway	Europe
Staphylococcus haemolyticus strain SH_20	GCA_903969795.1	2014	Norway	Europe
Staphylococcus haemolyticus strain SH_26	GCA_903969815.1	2014	Norway	Europe
Staphylococcus haemolyticus strain SH_21	GCA_903969835.1	2014	Norway	Europe
Staphylococcus haemolyticus strain SH_19	GCA_903969845.1	2014	Norway	Europe
Staphylococcus haemolyticus strain SH_25	GCA_903969865.1	2014	Norway	Europe
Staphylococcus haemolyticus strain SH_17	GCA_903969875.1	2014	Norway	Europe
Staphylococcus haemolyticus strain SH_23	GCA_903969895.1	2014	Norway	Europe
Staphylococcus haemolyticus strain SH_29	GCA_903969905.1	2014	Norway	Europe
Staphylococcus haemolyticus strain SH_27	GCA_903969945.1	2014	Norway	Europe
Staphylococcus haemolyticus strain SH_28	GCA_903969915.1	2014	Norway	Europe
Staphylococcus haemolyticus strain SH_33	GCA_903969955.1	2014	Norway	Europe
Staphylococcus haemolyticus strain SH_30	GCA_903969965.1	2014	Norway	Europe
Staphylococcus haemolyticus strain SH_35	GCA_903970035.1	2014	Norway	Europe
Staphylococcus haemolyticus strain SH_38	GCA_903970045.1	2014	Norway	Europe
Staphylococcus haemolyticus strain SH_45	GCA_903970055.1	2014	Norway	Europe
Staphylococcus haemolyticus strain SH_40	GCA_903970065.1	2014	Norway	Europe
Staphylococcus haemolyticus strain SH_37	GCA_903970005.1	2014	Norway	Europe
Staphylococcus haemolyticus strain SH_34	GCA_903970025.1	2014	Norway	Europe
Staphylococcus haemolyticus strain SH_41	GCA_903970015.1	2014	Norway	Europe
Staphylococcus haemolyticus strain SH_42	GCA_903970075.1	2014	Norway	Europe
Staphylococcus haemolyticus strain SH_44	GCA_903970085.1	2014	Norway	Europe
Staphylococcus haemolyticus strain SH_36	GCA_903970105.1	2014	Norway	Europe
Staphylococcus haemolyticus strain VB31546	GCF_001756685.1	2015	India	Asia
Staphylococcus haemolyticus strain 83131B	GCA_002906615.1	2016	Netherlands	Europe
Staphylococcus haemolyticus strain VB5326	GCA_003596325.1	2017	India	Asia
Staphylococcus haemolyticus strain VB19458	GCA_003596365.1	2017	India	Asia
Staphylococcus haemolyticus strain VB840	GCA_003596385.1	2017	India	Asia
Staphylococcus haemolyticus strain Sha_B36_CVC_2019	GCA_910591425.1	2019	Portugal	Europe
Staphylococcus haemolyticus strain Sha_B36_HC_2019	GCA_910591645.1	2019	Portugal	Europe
Staphylococcus haemolyticus strain 1HT3	GCF_000981145.1	2012	India	Asia
Staphylococcus haemolyticus strain SH06	GCA_002165435.1	2013	Iran	Middle East
Staphylococcus haemolyticus strain MSA_JNM24C1	GCA_016695195.1	2017	India	Asia
Staphylococcus haemolyticus strain PK-01	GCA_005706435.1	2018	Pakistan	Asia
Staphylococcus haemolyticus strain MSA_JNM60C2	GCA_016695445.1	2018	India	Asia
Staphylococcus haemolyticus strain SCAID URN1-2019	GCA_012955505.1	2019	Kazakhstan	Asia
Staphylococcus haemolyticus strain 83131A	GCA_002906595.1	2016	Netherlands	Europe
Staphylococcus haemolyticus strain NY5	GCA_019222685.1	2019	China	Asia
S. haemolyticus AA12	GCA_016621265.1	2015	Egypt	Middle East
S. haemolyticus AA34	GCA_016621035.1	2015	Egypt	Middle East
S. haemolyticus AA40	GCA_016621015.1	2015	Egypt	Middle East
S. haemolyticus AA42	GCA_016621145.1	2015	Egypt	Middle East
S. haemolyticus AA48	GCA_016621215.1	2015	Egypt	Middle East
S. haemolyticus AA73	GCA_016621115.1	2015	Egypt	Middle East
S. haemolyticus AA82	GCA_016621085.1	2015	Egypt	Middle East
S. haemolyticus AA83	GCA_016621105.1	2015	Egypt	Middle East
S. haemolyticus AA84	GCA_016621295.1	2015	Egypt	Middle East
S. haemolyticus AA89	GCA_016621285.1	2015	Egypt	Middle East
S. haemolyticus 1	GCA_005047465.1	Unknown	Egypt	Middle East
S. haemolyticus 7 (A)	GCA_005048975.1	Unknown	Egypt	Middle East
S. haemolyticus 8	GCA_005047555.1	Unknown	Egypt	Middle East
S. haemolyticus 24	GCA_005048405.1	Unknown	Egypt	Middle East
S. haemolyticus 12	GCA_005146195.2	Unknown	Egypt	Middle East
S. haemolyticus 51	GCA_005048355.1	Unknown	Egypt	Middle East
